# Supplementary material for: Effectors of Puccinia striiformis f. sp. tritici Suppressing the Pathogenic-Associated Molecular Pattern-Triggered Immune Response Were Screened by Transient Expression of Wheat Protoplasts
Source: Int J Mol Sci. 2021 May 7;22(9):4985. doi: 10.3390/ijms22094985 (PMC8125866; doi:10.3390/ijms22094985)
Supplement: Supplementary file 1 [file ijms-22-04985-s001.zip]

Archive with 7 entries (5 files):
- supporting imformation/
- supporting imformation/Figure S1.pdf
- supporting imformation/Table S1-S4/
- supporting imformation/Table S1-S4/Table S1_The information of marker gene.xlsx
- supporting imformation/Table S1-S4/Table S2_The information of candidate effectors.xlsx
- supporting imformation/Table S1-S4/Table S3_The Primer for qRT-PCR.xlsx
- supporting imformation/Table S1-S4/Table S4_The Primer for vector construction.xlsx
