# Supplementary material for: Effectors of Puccinia striiformis f. sp. tritici Suppressing the Pathogenic-Associated Molecular Pattern-Triggered Immune Response Were Screened by Transient Expression of Wheat Protoplasts
Source: Int J Mol Sci. 2021 May 7;22(9):4985. doi: 10.3390/ijms22094985 (PMC8125866; doi:10.3390/ijms22094985)
Supplement: Supplementary file 1 [file ijms-22-04985-s001.zip › supporting imformation/Table S1-S4/Table S1_The information of marker gene.xlsx]

## Sheet: Sheet1
gene ID	Location	cds Sequence
TraesCS3A02G347500	chromosome:IWGSC:3A:596513729:596516427:1	ATGACTACCTCGTCGTCAGGGAGCGTGGAGACGTCGACCAACTCGAGGCCGGGCTCCTTCTCCTTCGGGAGCGCGAGCTTCACTGAAATGCTGGGCGGCTCCGCCGCGGCCGGCGGCGCGTCCGGGTACAAGGCCCTGACCCCGCCTTCCCTGCCGCTCTCGCCCTCGCTCATGTCCCCGTCGTCCTTCTTCAGCATGCCCGCCGGCATGAACCTCGCCGACTTCCTCGACTCCCCGGTGCTCCTCACCTCCAGTATCTTCCCGTCACCCACGACGGGCGCGTTCGGGTCGCAGTTCAACTGGCGGCCGGAGGCGCCGACGCCGAGCGCCGCCGAGCAGGGCGGCAAGGAGGAGCAGAGGCAGCCCTACTCCGACTTCTCGTTCCAGACGGCGCCGGCG…
TraesCSU02G016900	chromosome:IWGSC:Un:19226343:19234144:1	ATGGGCGCCTGCCTGTCCTCCTCCAAGCAGGAGGCGGACGCGGAGCGGCGGCGGCGGCAGCGGCCGAGGGGCGGCAAGGCCGAGGAGAAGGGCGCGGCGGCGGAGGCGCCCGCGGTGGAGTTCGGCTACGAGCGGGACTTCGAGGGCAGGTACGAGGTCGGCCGCCTGCTCGGCCACGGCCAGTTCGGCTACACCTTCGCCGCCGTCGACCGCCTCTCCGGGGACCGCGTCGCCGTCAAGCGCATCGACAAGGCCAAGATGACCCGACCTGTTGCTGTGGAAGATGTAAAGAGAGAAGTGAAGATTCTTAAAGCCCTTAAAGGCCATGAGAACATTGTTCACTTCGACAATGCATTCGAGGACGATTCATATGTGTATATTGTGATGGAACTTTGTGAA…
TraesCS1B02G088900	chromosome:IWGSC:1B:87731139:87733767:-1	ATGTCCTCCCCCACAGGGAGCTTGGATCACGCAGGGTTCACGTTCACGCCGCCGCCGTTCATCACGTCCTTCACTGAGCTTCTATCAGGGTCTGGCGCCGGCGACGTGGAGGGGTCGCCAAGGGGGTTCAACCGAGGGGGTCGGGCCGGGGTGCCCAAGTTCAAGTCCGCGCAGCCGCCCAGCCTGCCCATCTCGTCGCCAGCGTCGCCCTTCTCCTGCTTCTCCATCCCTGCAGGTCTCAGCCCTGCTGAGCTGCTCCACTCTCCCGTTCTCCTCAACTACTCTCATATATTGGCGTCTCCGACTACAGGTGCGATCCCTGCGCGGAGATACGACTGGCAGGCGAGCGCCGATCTGAACACCTTTCAGCAGGATGAGGTCGGCCGTGGAGACAGCGGC…
TraesCS1D02G292700	chromosome:IWGSC:1D:391860635:391863613:1	ATGGCCATGACGCCGCCGTCCTCCTTCCCGCCGGCGTCCCCGTCGTCGTACTTGAACATGTCCTCCGGGTTCCTCGACTCGTCGGCCCTCCTCAGCCCCAGCCTATTCCCATCGCCGACGACGGGCGCATTCCCCTCGCATCAGTTCAACTGGATGGGGACGCCGGAGAACGACGGCCTGCAGGGAAGCGCCAACCAGGACGAGCAGCGGCAGTACTCCGGCTTCACGTTCCATACGACGGCACCGCTGCCGGCGGCCACCGCGACCGCGTCCTCCTTCCTGCAGTCGTCCATGCCCATGGCTCAACTGGTGGGAGACTCATACGAGCAGCAGCAGCAACAGCAACCGTGGAGCTACCAAGACACGGGCATGAACGGGGGCGCGAGGCCGGCGGAGTTC…
TraesCS2A02G461900	chromosome:IWGSC:2A:707736104:707737695:-1	ATGGTGGCTCGTCGCACTTGGCTGCTGCCGCCGGTTCTCGCTGTCTGGCTGGCGGTGGCATTGCTCGCGGCGGACGCGGCGGCGCCCTTGCACCTCGAGGCGCTGCTGGCGTTCAAGAAGGGCGTCACCGCCGACCCGCTGGGCGCGCTGTCCGACTGGACGGCGGGGGCCGGCGACGCCGTCCGCGGCGGGGTGCCGCGCCACTGCAACTGGACCGGCGTCGCCTGCGACGGCGCGGGCCGCGTCACGTCCATCCAGCTGCTCCAGACCCAGCTCCAGGGCACGCTCACGCCGTTCCTCGGCAACATCTCCACGCTCCAGCTCCTCGACCTCACCGAGAACGGCTTCACCGGCGCCATCCCGCCGCAGCTCGGCCGCCTCGGCGAGCTCCAGCAGCTC…
TraesCS2B02G401300	chromosome:IWGSC:2B:569522918:569526997:1	ATGGCTGACGCGATCAGCGCTGCCGGTTCTTGCCTGCAGCCCCTCTGCGAATGCTTGGATGGAACAGGCATGCTGGACGCGGCGGCCCGGGAGGTCGCCTCGTTCCTTCACCTCAAATCCAACTGGGCCGATCTCGACAAGGCCAAGAAACTACTGCTGGCTGTCGAGACGACGGTGAGGGCGAGAGTCACCGCAGAGGTGGACAAGCTGAACATCTGTGACCCTCAGGTGCAGGTCTGGCTGAGGCGTGTCGAAGAGCTACAGCTGGATGCCATCGATGAGGACTACAGCCAGTTGAGGAAGTATTCTTGCCTCGGCCAGTGCACCATCCATGCTCACCGGCGTGCATCGATCGGCAGGCGTGTTCTTGAGGCTCTAGATGAGGCAGATAAACTTATT…
TraesCS2A02G456100	chromosome:IWGSC:2A:704772997:704777010:-1	ATGGGCAACGCATGCGGCGGTTCCCTTAGATCCAAGTACCTGCACAGCTTCAAGCACCCCGCCTCCCAGCGCCACGACCCCGACCGCGACTACGACCACACCGCCGCCGCCGACTCGCCCAAGAAGCAGCCAGGCTCCCAGCCGACCGCCACAGCCGCCGCCAAGACGGACGGCCACGCGGCCCCCGCGCAGCCCGCCGCGGCCATGAGGCGCGGCGGGGCGGGCGCGCCGGCCGACCTCGGCTCGGTCCTCGGCCACCCCACGCCCAACCTGCGCGACCTCTACGCGCTGGGCCGGAAGCTCGGGCAGGGCCAGTTCGGCACCACCTACCTCTGCACCGAGCTGGCCACGGGGGCCGACTACGCCTGCAAGTCCATCTCCAAGCGCAAGCTCATCACC…
TraesCS4D02G229900	chromosome:IWGSC:4D:389494784:389496529:1	ATGGCGCTGCTGGCACGGAGGTCGAGGAGGGCGGCGACCAAGGCGGCGGCGCCGGTGGCGGTGGAGCTGTCCATCCCGGCGCACTTCCGGTGCCCGATCTCGCTCGACCTCATGCGCGACCCGGTCACGGCGCCCACGGGGATCACCTACGACCGGGAGAGCATCGAGGCGTGGCTCGACACCGGCCGCGCCGCCGTCTGCCCCGTCACCCACGCCCCGCTCCGCCGCGACGACCTCGTCCCCAACCACGCCATCCGCCGCGTCATCCAGGACTGGTGCGTCGCCAACCGCTCCCGCGGCGTCGAGCGGATCCCCACGCCCAAGATCCCCGTCACCCCCGTCCAGGCCTCCGAGCTCCTCTTCGAGGTCGCCGAGTCCGCGCGCGCCCGCGACCGCGGC…
TraesCS5D02G141900	chromosome:IWGSC:5D:227736852:227737403:-1	ATGAAGTTCTTCGGTTCCTCCACGTCCAAGAAGGAGAACAAGGGGAAGAAGAGATCCAAAAGGAGCGGCAACGGCGGCTCCTTCGCCTCGACCGCGTCGTCGTCGGCATCAGATGACCAGTCTGTTACAACGCTGAGATCCGTCCTGCCGTCGTCTTCGGGGCCGGCGGTACCGTCCGGCTCCGGGACGACCAAGAAACCGGCCCTGGTCGCCGTGACGCGGCTGGAGCTGGAGGTGGCGCTGCGTACAGTCGTGTCGACCGAGGAGGAGCTGGCCGCGATGCTCGCCGAGGCGGAGGCCGGCCTCGCGCTTGAGGGGATCGTGGCCGCGGAGGCCGCGGACGAGGGCGAGCTGAGGGACACATTTGCGGTGTTTGACGCTGACGGGGACGGGAGGATC…
TraesCS7D02G258000	chromosome:IWGSC:7D:233867049:233870283:-1	ATGGCTAAGCAGCAGAAGAACGCGCACGTCCCGAAGTTCGGCAACTGGGACAACGACGGCAACGTCCCCTACACGCTCTACTTCGACAACGCACGCAAGGGCAAGGGCGGCAAGCCCATCAACCCCAACGACCCCGTCGAGAACCCCGAGGCCTTCTCCTCCTCCGTCGTCGCGCCGTCGCCGAACCGCTCCTTCGACCAGGGCAGGCCGGCTCTCCCTCCTGCCTCCCCGCCTCCGGCTCACCACCACGAGCGCCGGCCCAGCGACGCGCCGGCGGCCGCCCCGCCGCTGTCCCCGTACCACCGCAACTCCGGTGGCGAGCCGCCAAGAAGAGGCCCCGGCGGCGGACGGGCAGGCGGAGGCGGGTACAGCGTGGAGCAGTCACCGGCACCGTCCCCG…
TraesCS7A02G198800	chromosome:IWGSC:7A:161279855:161280689:1	ATGGCATCTTCCAAGAGCAGTCTTGCAATGTTCGCCCTGGCCATAGTCATGGCCGTGGTGGCCGGCGTCTCGGCGCAGAACACACCGCAGGACTTCGTCAACCTGCACAACCGCGCCCGCGCCGCGGACGGCGTCGGGCCGGTGACGTGGGACAACAGCGTGGCCAGGTTCGCGCAGGACTACGCGAACACGCGCGCCGCCGACTGCCGGCTGCAGCACTCCGGCGGGCCGTTCGGCGAGAACATCTTCTGGGGCTCCGGGCAGTCGTGGACGGCCGCGAACGCCGTGAAGTCGTGGGTGGACGAGAAGCGGAACTACCACCTCAACACCAATACCTGCGACGCCGGCAAGGTGTGCGGGCACTACACGCAGGTGGTGTGGCGCAAGTCGACCCGCATC…
TraesCS5A02G501100	chromosome:IWGSC:5A:666740738:666743746:1	ATGTCGGCTAAGCAAGCCGGAGGTTCATCCTCCATTTCGAGCCAAAAACGAATAAATGGGGGCAGGAGCCCACACAGCACATACGACCATTTAAGCCGGGCCTCGCGTGAGCAAAGCTGCCGAGCATCATCTCGTCCTCCTCCACCCGCGTCAACGCCGCAGTCAAAACTCCACATTCCCACTCCCACCATGCCGCCCGCCCGGCTGGCCGCGCCGGCCGCCGTCCTCCTCGTCCTCCTGCACCTCGCCGCGACGGCCACGGCGACCAACTTCACCTGCAGCGCGCCGCGGGGCACCACCTGCGACTCCGCCATCGGCTACCGCGTGCCCAACGCCACCACCTACGGGGACCTCCTCGCCCGCTTCAACACCACCACCCTCGCCGGCCTCCTCGGCGCC…
TraesCS1A02G238800	chromosome:IWGSC:1A:425680688:425681800:-1	ATGGGCAAGATGCGCGCGCTCTTCTCCCGCAGCCGCAGCGGCGGCCGCGCCAGCCGCTCCTCCTCCACCAAGTCATCGTCGACGCCGCCGTCGCCGGCGCGGTCGCCCTCTGTGCGGGAGGACGAGATGGAGCGCGTGTTCCGCAAGTTCGACGCCAACGGCGACGGCAGGATCTCGCGGGCCGAGCTGGCGGCGCTGTTCGAGAGCGTGGGCCACGCGGTCACGGACGACGAGGTGTCGCGCATGATGGAGGAGGCCGACTCGGACGGCGACGGCTACATCAGCCTCGCCGAGTTCGCCGCCATCAACGCCGCGCCCGACGCCGCCGTCGAGGAGGACCTCCGGCACGCCTTCCGCGTCTTCGACGCCGACGGCAACGGCGTCATCTCCCCCGCCGAG…
TraesCS6A02G417900	chromosome:IWGSC:6A:615967770:615974992:1	ATGGAAGCTCCGCCGCCTCTTCTCCTACCATTCCTGCTGCTCCTCCTCCTAGCCTCCAACATGGCCACCGCGGCCGGGGACGGCTGCAGCGCGGGCTGCGACCTCGTGCTGGGCTCCTACTACGTCACGAAGAACACGAACATCACCTACATCGCTTCGCTCTTCGGCTTCACCGACTACCGACTGCTCGCCAAGTATAACCCCGGGCTCCCCAATCTAGACGACGTCGCCGCCGCCGGGTACCGCGTCGACGTCCCCTTCCCCTGCGAGTGCCTCGCGCGGCCCTCCGACCCGGCCTCCACCTACCTCGCCGCCTCCATCCCCTACAAAGTCGTCACGGGAGAAACCTACGCCAGCATCGCCAGCAACTACATCAACCTCACCACCGCCGACTGGCTG…
TraesCS7D02G133400	chromosome:IWGSC:7D:84595598:84597473:-1	ATGGCCGACTACAACCGCTACGGCCACGTCCACGGCCAAGGATACGGCCAGCAGAACTACGGCTACGCGCCCACGCTCTCCTCCTCGCCGTACGGCAACGGCCAAGGATACGGTCACGCGCCCTCGGCGCCTCCCGCGCCCACGCCCTCCTCCTCCTCGCCGTACGGCTACGGCTACGGCCACGGCCAAGGAGGCTACCCGCCGCCGATGGGAGGAGGCTTCGGAGGAGCCGTGGCGTTCCCGCCGGGGACGCACCCGGACGTGGAGCGTGCATTCCGGGCCGCCGACCGCGACGGCAGCGGCAGCATCGACGAGGGGGAGCTGCAGGCCGCGCTCTCCGACGCGCACCACCGCTTCAGCATCCGCACCGTCCGCCTCCTCATGTTCCTCTTCAGTGAC…
TraesCS7D02G161200	chromosome:IWGSC:7D:111114487:111115253:1	ATGCAGACGCCCAAGCTAGCCATCTTGCTCGCCCTAGCCATGTCAGCCGCCATGGCTAATCTTTCCCAGGCGCAGAACTCGCCTCAGGACTACCTCTCACCGCACAACGCTGCCCGTGCCGCCGTCGGGGTGGGCGCGGTGACCTGGAGCACGAAGCTGCAGGGGTTCGCCCAGAGCTACGCCAACCAGAGGATCAACGACTGCAAGCTCCAGCACTCGGGCGGGCCGTACGGGGAGAACATCTTCTGGGGGTCGGCCGGCGCGGACTGGAAGGCGGCGGACGCGGTGAACGCGTGGGTGGGCGAAAAGAAGGACTACGACTACGGCTCCAACACCTGCGCGGCGGGGAAGGTGTGCGGGCACTACACGCAGGTGGTGTGGCGCGCGTCAACCAGCATC…
TraesCS5A02G447200	chromosome:IWGSC:5A:626966026:626975963:-1	ATGACCCTTCTGCTTGGACCTCCATCTTCAGGAAAGAGCACATTTATGCGAGCACTTACTGGGAAGCTCGACAAAGCCCTCAAGGTGTCTGGCAGCATCACTTACTGTGGCCATACATTTGAGGAGTTCTACCCTGAAAGGACCAGTGCGTATGTTAGTCAGTACGATCTCCACAACGCAGAGATGACCGTAAGAGAGACACTGGATTTCTCCAGGCGGTGCTTAGGCATCGGTGCCAGATATGACATGCTCGCTGAGCTCGCTGTCAGGGAGCGCGAAGCTGGCATAAAGCCAGATCCCGAGATTGATGCTTATATGAAAGCTACTGCGGTGCAAGGGCAGGAGAGTAATATTGTTACCGATCTTACTCTCAAGGTTCTTGGGCTTGACATTTGTGCC…
TraesCS3B02G536200	chromosome:IWGSC:3B:776194961:776195931:1	ATGGGCAAGATCAAGATGCCGGCCCTCTTCCGCCGCCGCTCCTCCTCCAAGTCGCGCTCCGCGTCGCCGCCGCCTACTCCCCAGGAGGAAGAGGGCACCCGGCCGGCGTCGGGCGCGGGGTCCCCGGCGCGGTCGGCGGAGGAGGAGATGGAGCGGGTGTTCCGCAAGTTCGACGCCAACGGCGACGGCCGGATCTCGCGGCCGGAGCTGGCGGCCCTGTTCGAGAGCCTGGGCCACGCGGCCACGGAGGACGAGCTGACCCGCATGATGGCGGAGGCGGACGCGGACGGCGACGGCTTCATCAGCCTGGAGGAGTTCGCGGCGCTCAACGCCACGGCGGCCGGCGACGACGAGGAGGACCTGCGGCTGGCCTTCAAGGTGTTCGACGCGGACGGCAGC…
TraesCS1B02G097700	chromosome:IWGSC:1B:104462747:104466936:1	ATGTTCATACTGCTGGTTCTGATAAAAAGATGCTTGGTTCTAGCCAGGACTTGTTCTCGGAAGAATATGTCTTGCTTTGGATGCTGTGGTGATGAAGATACTCAAAGAGCACCAGACAACAGGAATCAATACCCAGGAAGCCATCCAGCAAGGAATGATGCATATCGCACTGCCGATCCAACTCCCAAAGGTCCTCAACCTGTGAAAGTGCAACCCATTGCAGTTCCCACCATTCCTATGGATGAAATTAGGGAGGTTACTAAGGGTTTTGGTGATGAAGCTTTGATTGGTGAGGGTTCCTTTGGCAGAGTATATTTTGGTACTCTAAGAAATGGTAGAGGTGCAGCAATCAAAAAGCTGGATTCCAGTAAGCAGCCAGACCAAGAATTGCTGGCACAG…
TraesCS6D02G242000	chromosome:IWGSC:6D:344207322:344211859:1	ATGGGCAACACGTGCGGCGTCACCTTTAGATCCAAGTACTTCTCCAGCTTCCGCGGCGCGCCGCAGCGCCACGACTCGGGCTACGCGCCCGTCGCCGCCGCCGATGCCGATGCCGACTCCCCGCCGGGCAAGCGGCCCTCGCGCCCGGCGGCCGTGGCCGACGCGGCCGCCCCGCCCCCCGCCGCCGGCATGCGCCGGGGCTCGCTCGCCCCCGCGGAGCTGACGGCCAACGTGCTCGGCCACCCCACCCCGAGCCTCCACGACCACTACCTGCTCGGGCGCAAGCTCGGGCAGGGGCAGTTCGGCACCACCTACCTCTGCACCGACCGCGCCACCGGGGCGGACTACGCCTGCAAGTCCATCGGCAAGCGCAAGCTCATCACCAAGGAGGACGTCGAG…

## Sheet: Sheet2
TraesCS3A02G347500	TraesCS3A02G347500
TraesCS1B02G088900	TraesCS1B02G088900
TraesCS1D02G292700	TraesCS1D02G292700
TraesCS2A02G461900	TraesCS2A02G461900
TraesCS2B02G401300	TraesCS2B02G401300
TraesCS2A02G456100	TraesCS2A02G456100
TraesCS4D02G229900	TraesCS4D02G229900
TraesCS5D02G141900	TraesCS5D02G141900
TraesCS7D02G258000	TraesCS7D02G258000
TraesCS7A02G198800	TraesCS7A02G198800
TraesCS5A02G501101	TraesCS5A02G501100
TraesCS1A02G238801	TraesCS1A02G238800
TraesCS6A02G417901	TraesCS6A02G417900
TraesCS7D02G133400	TraesCS7D02G133400
TraesCS7D02G161200	TraesCS7D02G161200
TraesCS5A02G447201	TraesCS5A02G447200
TraesCS3B02G536201	TraesCS3B02G536200
TraesCS1B02G097701	TraesCS1B02G097700
TraesCS6D02G242001	TraesCS6D02G242000
