# Supplementary material for: Effectors of Puccinia striiformis f. sp. tritici Suppressing the Pathogenic-Associated Molecular Pattern-Triggered Immune Response Were Screened by Transient Expression of Wheat Protoplasts
Source: Int J Mol Sci. 2021 May 7;22(9):4985. doi: 10.3390/ijms22094985 (PMC8125866; doi:10.3390/ijms22094985)
Supplement: Supplementary file 1 [file ijms-22-04985-s001.zip › supporting imformation/Table S1-S4/Table S3_The Primer for qRT-PCR.xlsx]

## Sheet: Sheet1
gene ID	Forward primer	Reverse primer
TraesCS3A02G347500	CCGAGATCGTCTACAAGGGC	GGAATCCGGCTCATCATCGT
TraesCSU02G016900	GGATGGCCTTGTCGACTTCA	ACCCATCCCCATCCAGATCA
TraesCS1B02G088900	CTCCGACTACAGGTGCGATC	ATCCGTCCTCAACCTGCTTG
TraesCS1D02G292700	CACCGTCGATCGATCCCATT	CCAGCAGAGAACGAGGTGTT
TraesCS2A02G461900	GGCGATCTCCACAAACTCCA	CGAGAAGTTCCCGATCTCCG
TraesCS2B02G401300	GCCTCGTTCCTTCACCTCAA	CTCATCGATGGCATCCAGCT
TraesCS2A02G456100	CGTCCTCTTGACACAGCTGT	TGCACCACTGTTATCAGCGT
TraesCS4D02G229900	GGACGCAACCAAGGAGA	TTGAGCCCTCTGAAGTCCAT
TraesCS5D02G141900	GTTCTTCGGTTCCTCCACGT	ACTGGTCATCTGATGCCGAC
TraesCS7D02G258000	AGGTGAGGGAGGAGAAGAGC	TACTTGCACCACCCAAAGCA
TraesCS7A02G198800	TCGGCGAGAACATCTTCTGG	TGTTGAGGTGGTAGTTCCGC
TraesCS5A02G501100	CAGGTTCTTGATGTCCCGCT	ATCTTGGATTCGCAACCGGT
TraesCS1A02G238800	TCCACCAAGTCATCGTCGAC	AGTCGGCCTCCTCCATCAT
TraesCS6A02G417900	GCGAGAAAGCCGCCATAAAG	AACCAGTTCCACGCAAATGC
TraesCS7D02G133400	TTGTGGAGTGCGGAATGGTT	ACTGTACTCCTTTGCGTGGG
TraesCS7D02G161200	AATCTTTCCCAGGCGCAGAA	TGGAGCTTGCAGTCGTTGAT
TraesCS5A02G447200	GTGCAGGGGATTCAGTACACA	GTATGTTTGCGAGCATGGAAG
TraesCS3B02G536200	GCTTCATCAGCCTGGAGGAG	TCGAACACCTTGAAGGCCAG
TraesCS1B02G097700	GCCAGGACTTGTTCTCGGAA	TGGGTTGCACTTTCACAGGT
TraesCS6D02G242000	CGCATTAAGCAGTTCTCGGC	TGCACCGCTATTGTCTGTGT
TaActin	CTGAGAAACGGCTACCACAT	CCCAAGGTCCAACTACGAG
Pst EF1	CTCATATCACGGACGGCGAA	ACGTACCGGTAAGGCTTTGG
PSEC2	AGGGACCAAGACTATCCCCC	GGAGTGCAGGGTCATTGACA
PSEC17	GTCGCGGTAAACTCCCTGAA	GCGTCGATCCATGCTTGTTC
PSEC45	CAGCCGAGTCGTGATGATCA	GACAACCTTGAGCGACTGGA
