# Supplementary material for: Effectors of Puccinia striiformis f. sp. tritici Suppressing the Pathogenic-Associated Molecular Pattern-Triggered Immune Response Were Screened by Transient Expression of Wheat Protoplasts
Source: Int J Mol Sci. 2021 May 7;22(9):4985. doi: 10.3390/ijms22094985 (PMC8125866; doi:10.3390/ijms22094985)
Supplement: Supplementary file 1 [file ijms-22-04985-s001.zip › supporting imformation/Table S1-S4/Table S4_The Primer for vector construction.xlsx]

## Sheet: Sheet1
P.striiformis Effector Candidate ID	Vector ID	Vector overlapping sequence (5'-3')	Primer (5'-3')	Application
PSEC1	PSEC1-HAHA	F:CTCCCCTTGCTCCGTGGATCCATG	F:ACATGCGACAAAGAGATAGCA	Construction of protoplast expression vector(HA-tagged)
		R:TCTGGAACGTCGTATGGGTACCC	R:GCGTTTTTTGATGGCC
PSEC2	PSEC2-HAHA	F:CTCCCCTTGCTCCGTGGATCCATG	F:CAGGTACCTGCCGGTGCA	Construction of protoplast expression vector(HA-tagged)
		R:TCTGGAACGTCGTATGGGTACCC	R:AGGGCCTTGGAGTGCAG
PSEC3	PSEC3-HAHA	F:CTCCCCTTGCTCCGTGGATCCATG	F:AGAACGACTGGCTTTCCAGC	Construction of protoplast expression vector(HA-tagged)
		R:TCTGGAACGTCGTATGGGTACCC	R:CCAGTCAAGGCGACCT
PSEC4	PSEC4-HAHA	F:CTCCCCTTGCTCCGTGGATCCATG	F:ATCATTAACGTACGCACGACA	Construction of protoplast expression vector(HA-tagged)
		R:TCTGGAACGTCGTATGGGTACCC	R:GCCAGAGTAGTTTTTGTCAG
PSEC5	PSEC5-HAHA	F:CTCCCCTTGCTCCGTGGATCCATG	F:CACTCGGTGATGATTGAGGT	Construction of protoplast expression vector(HA-tagged)
		F:CTCCCCTTGCTCCGTGGATCCATG	R:TATGTTTTTCTCCCCATTAACAGC
PSEC6	PSEC6-HAHA	R:TCTGGAACGTCGTATGGGTACCC	F:CAGACACTTGACCGTCAACC	Construction of protoplast expression vector(HA-tagged)
		F:CTCCCCTTGCTCCGTGGATCCATG	R:AGGAGCTACAGACTGAAGTG
PSEC8	PSEC8-HAHA	R:TCTGGAACGTCGTATGGGTACCC	F:CACTCTACTTATTCAATGGAAC	Construction of protoplast expression vector(HA-tagged)
		F:CTCCCCTTGCTCCGTGGATCCATG	R:TCTCCTGCGAACGTTTCG
PSEC9	PSEC9-HAHA	R:TCTGGAACGTCGTATGGGTACCC	F:GAGGAGGCATCAAGCGCCAA	Construction of protoplast expression vector(HA-tagged)
		F:CTCCCCTTGCTCCGTGGATCCATG	R:TGCTGCTCTAGAGACGAG
PSEC10	PSEC10-HAHA	R:TCTGGAACGTCGTATGGGTACCC	F:AATAAGAATAAGATAATATGCGCT	Construction of protoplast expression vector(HA-tagged)
		F:CTCCCCTTGCTCCGTGGATCCATG	R:ACGATTCCTTGATTGGTAGC
PSEC12	PSEC12-HAHA	F:CTCCCCTTGCTCCGTGGATCCATG	F:GCCCCGGTATCCAGGTGG	Construction of protoplast expression vector(HA-tagged)
		R:TCTGGAACGTCGTATGGGTACCC	R:TTTTTGTCTTGTCTTTGAGGAT
PSEC14	PSEC14-HAHA	F:CTCCCCTTGCTCCGTGGATCCATG	F:CGCTCAGCACCACAAACT	Construction of protoplast expression vector(HA-tagged)
		R:TCTGGAACGTCGTATGGGTACCC	R:ATCCCAGGCAAGCCACGTT
PSEC15	PSEC15-HAHA	F:CTCCCCTTGCTCCGTGGATCCATG	F:GAGACGCTCTGTGAAGAAGCTC	Construction of protoplast expression vector(HA-tagged)
		R:TCTGGAACGTCGTATGGGTACCC	R:TGCGCCGCCGCCTTGACCC
PSEC17	PSEC17-HAHA	F:CTCCCCTTGCTCCGTGGATCCATG	F:ACCCCGGCCCTCGATTCC	Construction of protoplast expression vector(HA-tagged)
		R:TCTGGAACGTCGTATGGGTACCC	R:CAAACAACAGCAACAGAATCTC
PSEC18	PSEC18-HAHA	F:CTCCCCTTGCTCCGTGGATCCATG	F:GCTCCCATCGGCGACCTT	Construction of protoplast expression vector(HA-tagged)
		F:CTCCCCTTGCTCCGTGGATCCATG	R:TGTGGATGATGTCGGTAGCT
PSEC19	PSEC19-HAHA	R:TCTGGAACGTCGTATGGGTACCC	F:TCTCCCATCGGTGACCTTG	Construction of protoplast expression vector(HA-tagged)
		F:CTCCCCTTGCTCCGTGGATCCATG	R:TAACTGGGTGAACTTGAAGGG
PSEC20	PSEC20-HAHA	R:TCTGGAACGTCGTATGGGTACCC	F:AATAAGGGCCACCAGCACC	Construction of protoplast expression vector(HA-tagged)
		F:CTCCCCTTGCTCCGTGGATCCATG	R:AAGTTCAGCATAGACGTGGGC
PSEC22	PSEC22-HAHA	R:TCTGGAACGTCGTATGGGTACCC	F:ACAATTATCCATGAGCCAGGC	Construction of protoplast expression vector(HA-tagged)
		F:CTCCCCTTGCTCCGTGGATCCATG	R:ATATAAACCGCTATGTCTCG
PSEC23	PSEC23-HAHA	R:TCTGGAACGTCGTATGGGTACCC	F:CAGGGCTTCAACCCTATCCCCTATG	Construction of protoplast expression vector(HA-tagged)
		F:CTCCCCTTGCTCCGTGGATCCATG	R:TTGGAACTGGTTTCCGTTGGGA
PSEC24	PSEC24-HAHA	R:TCTGGAACGTCGTATGGGTACCC	F:AGTTTGCGGCCGGGAGGT	Construction of protoplast expression vector(HA-tagged)
		F:CTCCCCTTGCTCCGTGGATCCATG	R:GTGATCCGATGCAGGGGG
PSEC27	PSEC27-HAHA	R:TCTGGAACGTCGTATGGGTACCC	F:TGGGATTGTAAAAAGTCAACTACAG	Construction of protoplast expression vector(HA-tagged)
		F:CTCCCCTTGCTCCGTGGATCCATG	R:CGCATCGTTACAATTGGTATG
PSEC28	PSEC28-HAHA	F:CTCCCCTTGCTCCGTGGATCCATG	F:CAGCCGGGCGATGTGTCA	Construction of protoplast expression vector(HA-tagged)
		R:TCTGGAACGTCGTATGGGTACCC	R:CACTACTTCGTGCAACTCACA
PSEC29	PSEC29-HAHA	F:CTCCCCTTGCTCCGTGGATCCATG	F:AAAGTCTTCAACTGTCCTACTCTC	Construction of protoplast expression vector(HA-tagged)
		R:TCTGGAACGTCGTATGGGTACCC	R:CACTTTCACTTCGTCACA
PSEC30	PSEC30-HAHA	F:CTCCCCTTGCTCCGTGGATCCATG	F:GAGGACATCACTGTCACGCC	Construction of protoplast expression vector(HA-tagged)
		R:TCTGGAACGTCGTATGGGTACCC	R:TTGGCCGCCATGATGACAAT
PSEC32	PSEC32-HAHA	F:CTCCCCTTGCTCCGTGGATCCATG	F:GCGCCCTCTCTTGACGTA	Construction of protoplast expression vector(HA-tagged)
		R:TCTGGAACGTCGTATGGGTACCC	R:AATAATTTTGCGAGAATAGTTCGA
PSEC34	PSEC34-HAHA	F:CTCCCCTTGCTCCGTGGATCCATG	F:GACAAATTCGATCCGAAAACCG	Construction of protoplast expression vector(HA-tagged)
		R:TCTGGAACGTCGTATGGGTACCC	R:TTGGCCGCCCTGATGACAT
PSEC35	PSEC35-HAHA	F:CTCCCCTTGCTCCGTGGATCCATG	F:GATGGCACGGCTTCTACAG	Construction of protoplast expression vector(HA-tagged)
		R:TCTGGAACGTCGTATGGGTACCC	R:TTGAAGTTGAACAGGTGGG
PSEC36	PSEC36-HAHA	F:CTCCCCTTGCTCCGTGGATCCATG	F:ATGATCCCAGCCCACAACC	Construction of protoplast expression vector(HA-tagged)
		R:TCTGGAACGTCGTATGGGTACCC	R:TATTTTTCCTTTTGGCCTTTCA
PSEC37	PSEC37-HAHA	F:CTCCCCTTGCTCCGTGGATCCATG	F:GTAGTATTTAAGCATCAAGTCAATG	Construction of protoplast expression vector(HA-tagged)
		R:TCTGGAACGTCGTATGGGTACCC	R:TTGACGAGGGTGATTGCAG
PSEC38	PSEC38-HAHA	F:CTCCCCTTGCTCCGTGGATCCATG	F:GAGGAAGCCGCTGCACCTA	Construction of protoplast expression vector(HA-tagged)
		R:TCTGGAACGTCGTATGGGTACCC	R:ACAGCTTTGACCAGTGCCT
PSEC40	PSEC40-HAHA	F:CTCCCCTTGCTCCGTGGATCCATG	F:AGTCCCTACCCTCCACCG	Construction of protoplast expression vector(HA-tagged)
		R:TCTGGAACGTCGTATGGGTACCC	R:TAGGATCAATGTTATTATACCG
PSEC41	PSEC41-HAHA	F:CTCCCCTTGCTCCGTGGATCCATG	F:AACTGTACTCAGCACCAACC	Construction of protoplast expression vector(HA-tagged)
		R:TCTGGAACGTCGTATGGGTACCC	R:CTTTTCTTGCGTGCAACC
PSEC42	PSEC42-HAHA	F:CTCCCCTTGCTCCGTGGATCCATG	F:TCACCTAGTTCAGGAAATAACCTT	Construction of protoplast expression vector(HA-tagged)
		R:TCTGGAACGTCGTATGGGTACCC	R:TTGGTAGGTGTAACATAAGAAGC
PSEC43	PSEC43-HAHA	F:CTCCCCTTGCTCCGTGGATCCATG	F:AGGTCCTTTACCATCAGAAACAAC	Construction of protoplast expression vector(HA-tagged)
		R:TCTGGAACGTCGTATGGGTACCC	R:GGGGCAGAAGGTGACAGTGTAG
PSEC44	PSEC44-HAHA	F:CTCCCCTTGCTCCGTGGATCCATG	F:GGAAAAGTTGACTGTACTTCCCACTT	Construction of protoplast expression vector(HA-tagged)
		R:TCTGGAACGTCGTATGGGTACCC	R:GGAGCAGTTGCTACAAGAGAG
PSEC45	PSEC45-HAHA	F:CTCCCCTTGCTCCGTGGATCCATG	F:GTTTCGTTAGCAAAAACTCTAGT	Construction of protoplast expression vector(HA-tagged)
		R:TCTGGAACGTCGTATGGGTACCC	R:ATTCATGGCTTCTTTGAATA
PSEC46	PSEC46-HAHA	F:CTCCCCTTGCTCCGTGGATCCATG	F:CAGCAAGTTGGCGGCTGT	Construction of protoplast expression vector(HA-tagged)
		R:TCTGGAACGTCGTATGGGTACCC	R:GTAACACACAATGTTACCACAT
PSEC47	PSEC47-HAHA	F:CTCCCCTTGCTCCGTGGATCCATG	F:CTTGAGTACGCCCCCACG	Construction of protoplast expression vector(HA-tagged)
		R:TCTGGAACGTCGTATGGGTACCC	R:AGCTTGTTTTGCTTCTTCA
PSEC49	PSEC49-HAHA	F:CTCCCCTTGCTCCGTGGATCCATG	F:GTCCACGTCAGTTGTGTCTTC	Construction of protoplast expression vector(HA-tagged)
		R:TCTGGAACGTCGTATGGGTACCC	R:GTGTCTGTATTGGGGGGCTA
PSEC50	PSEC50-HAHA	F:CTCCCCTTGCTCCGTGGATCCATG	F:TTACCAATCTATCAATTTGATGTTT	Construction of protoplast expression vector(HA-tagged)
		R:TCTGGAACGTCGTATGGGTACCC	R:TGGAAAAAGCCAACATGCG
PSEC2	PSEC2-GFP	F:CTCCCCTTGCTCCGTGGATCCATG	F:CAGGTACCTGCCGGTGCA	Construction of GFP fusion protein vector
		R:CTCGCCCTTGCTCACCATACTAGT	R:AGGGCCTTGGAGTGCAG
PSEC17	PSEC17-GFP	F:CTCCCCTTGCTCCGTGGATCCATG	F:ACCCCGGCCCTCGATTCC	Construction of GFP fusion protein vector
		R:CTCGCCCTTGCTCACCATACTAGT	R:CAAACAACAGCAACAGAATCTC
PSEC45	PSEC45-GFP	F:CTCCCCTTGCTCCGTGGATCCATG	F:GTTTCGTTAGCAAAAACTCTAGT	Construction of GFP fusion protein vector
		R:CTCGCCCTTGCTCACCATACTAGT	R:ATTCATGGCTTCTTTGAATA
